# Supplementary material for: A randomized controlled trial comparing non-selective versus selective TIRADS-based cytology in thyroid cancer diagnostics
Source: Br J Surg. 2026 Jun 20;113(7):znag076. doi: 10.1093/bjs/znag076 (PMC13367576; doi:10.1093/bjs/znag076)
Supplement: znag076_Supplementary_Data [file znag076_supplementary_data.zip]

Archive with 2 entries (2 files):
- Supplementary_material.docx
- Supplementary_table_1.docx
